# Supplementary material for: lcc: an R package to estimate the concordance correlation, Pearson correlation and accuracy over time
Source: PeerJ. 2020 Sep 17;8:e9850. doi: 10.7717/peerj.9850 (PMC7502249; doi:10.7717/peerj.9850)
Supplement: Supplemental Information 4 [file peerj-08-9850-s004.zip]

Archive with 6 entries (6 files):
- m.bfat1.RData
- m.bfat2.RData
- manuscript_code.Rmd
- m_bw_2.RData
- m_hue_2.RData
- m_hue_3.RData
