# Supplementary material for: lcc: an R package to estimate the concordance correlation, Pearson correlation and accuracy over time
Source: PeerJ. 2020 Sep 17;8:e9850. doi: 10.7717/peerj.9850 (PMC7502249; doi:10.7717/peerj.9850)
Supplement: Supplemental Information 6 [file peerj-08-9850-s006.gz]

Archive with 91 entries (87 files):
- lcc/DESCRIPTION
- lcc/NAMESPACE
- lcc/R
- lcc/R/CCC.R
- lcc/R/ciBuilder.R
- lcc/R/ciCompute.R
- lcc/R/dataBuilder.R
- lcc/R/fittedBuilder.R
- lcc/R/getDelta.R
- lcc/R/init.R
- lcc/R/laBuilder.R
- lcc/R/laWrapper.R
- lcc/R/lcc.R
- lcc/R/lccBootstrap.R
- lcc/R/lccBuilder.R
- lcc/R/lccModel.R
- lcc/R/lccSummary.R
- lcc/R/lccWrapper.R
- lcc/R/lcc_internal.R
- lcc/R/lcc_intervals.R
- lcc/R/lpcBuilder.R
- lcc/R/lpcWrapper.R
- lcc/R/methods.R
- lcc/R/plotBuilder_la.R
- lcc/R/plotBuilder_lcc.R
- lcc/R/plotBuilder_lpc.R
- lcc/R/plotControl.R
- lcc/R/plot_la.R
- lcc/R/plot_lcc.R
- lcc/R/plot_lpc.R
- lcc/R/plotmethod_lcc.R
- lcc/R/time_lcc.R
- lcc/data
- lcc/data/hue.RData
- lcc/data/simulated_hue.RData
- lcc/data/simulated_hue_block.RData
- lcc/man
- lcc/man/AIC.lcc.Rd
- lcc/man/CCC.Rd
- lcc/man/CCC_lin.Rd
- lcc/man/Pearson.Rd
- lcc/man/anova.lcc.Rd
- lcc/man/bootstrapSamples.Rd
- lcc/man/ciBuilder.Rd
- lcc/man/ciCompute.Rd
- lcc/man/coef.lcc.Rd
- lcc/man/dataBootstrap.Rd
- lcc/man/dataBuilder.Rd
- lcc/man/figures
- lcc/man/figures/logo.svg
- lcc/man/fitted.lcc.Rd
- lcc/man/fittedBuilder.Rd
- lcc/man/getDelta.Rd
- lcc/man/getVarCov.lcc.Rd
- lcc/man/hue.Rd
- lcc/man/init.Rd
- lcc/man/is.lcc.Rd
- lcc/man/laBootstrap.Rd
- lcc/man/laBuilder.Rd
- lcc/man/laWrapper.Rd
- lcc/man/lcc.Rd
- lcc/man/lccBootstrap.Rd
- lcc/man/lccBuilder.Rd
- lcc/man/lccInternal.Rd
- lcc/man/lccModel.Rd
- lcc/man/lccPlot.Rd
- lcc/man/lccSummary.Rd
- lcc/man/lccWrapper.Rd
- lcc/man/lcc_intervals.Rd
- lcc/man/logLik.lcc.Rd
- lcc/man/lpcBootstrap.Rd
- lcc/man/lpcBuilder.Rd
- lcc/man/lpcWrapper.Rd
- lcc/man/plot.lcc.Rd
- lcc/man/plotBuilder_la.Rd
- lcc/man/plotBuilder_lcc.Rd
- lcc/man/plotBuilder_lpc.Rd
- lcc/man/plotControl.Rd
- lcc/man/plot_la.Rd
- lcc/man/plot_lcc.Rd
- lcc/man/plot_lpc.Rd
- lcc/man/print.anova.lcc.Rd
- lcc/man/print.lcc.Rd
- lcc/man/print.summary.lcc.Rd
- lcc/man/ranef.lcc.Rd
- lcc/man/residuals.lcc.Rd
- lcc/man/simulated_hue.Rd
- lcc/man/simulated_hue_block.Rd
- lcc/man/summary.lcc.Rd
- lcc/man/time_lcc.Rd
- lcc/man/vcov.lcc.Rd
