# Supplementary material for: lcc: an R package to estimate the concordance correlation, Pearson correlation and accuracy over time
Source: PeerJ. 2020 Sep 17;8:e9850. doi: 10.7717/peerj.9850 (PMC7502249; doi:10.7717/peerj.9850)
Supplement: Supplemental Information 6 [file peerj-08-9850-s006.gz › lcc/DESCRIPTION]

Package: lcc
Type: Package
Title: Longitudinal Concordance Correlation
Version: 1.1.1
Authors@R: c(person("Thiago", "de Paula Oliveira", role=c("aut", "cre"), email = "thiago.paula.oliveira@usp.br"), person("Rafael","de Andrade Moral", role="aut"), person("Silvio", "Sandoval Zocchi",  role="ctb"), person("Clarice", "Garcia Borges Demetrio", role="ctb"), person( "John","Hinde",role="aut"))
Author: Thiago de Paula Oliveira [aut, cre], Rafael de Andrade Moral [aut], Silvio Sandoval Zocchi [ctb], Clarice Garcia Borges Demetrio [ctb], John Hinde [aut]
Maintainer: Thiago de Paula Oliveira <thiago.paula.oliveira@usp.br>
Description: Estimates the longitudinal concordance correlation to access the longitudinal agreement profile. The estimation approach implemented is variance components approach based on polynomial mixed effects regression model, as proposed by Oliveira, Hinde and Zocchi (2018) <doi:10.1007/s13253-018-0321-1>.  In addition, non-parametric confidence intervals were implemented using percentile method or normal-approximation based on Fisher Z-transformation.
Date: 2020-06-03
Depends: R (>= 3.2.3), nlme (>= 3.1-124), ggplot2 (>= 2.2.1)
Imports: hnp, gdata, parallel, doSNOW, doRNG, foreach
Suggests: roxygen2 (>= 3.0.0), covr, testthat, MASS
License: GPL (>= 2)
Encoding: UTF-8
Repository: CRAN
NeedsCompilation: yes
LazyData: true
RoxygenNote: 7.0.2
Packaged: 2020-06-10 17:08:26 UTC; thiago
