# Supplementary material for: lcc: an R package to estimate the concordance correlation, Pearson correlation and accuracy over time
Source: PeerJ. 2020 Sep 17;8:e9850. doi: 10.7717/peerj.9850 (PMC7502249; doi:10.7717/peerj.9850)
Supplement: Supplemental Information 6 [file peerj-08-9850-s006.gz › lcc/NAMESPACE]

# Generated by roxygen2: do not edit by hand

S3method(AIC,lcc)
S3method(BIC,lcc)
S3method(anova,lcc)
S3method(coef,lcc)
S3method(fitted,lcc)
S3method(getVarCov,lcc)
S3method(logLik,lcc)
S3method(plot,lcc)
S3method(print,anova.lcc)
S3method(print,lcc)
S3method(print,summary.lcc)
S3method(ranef,lcc)
S3method(residuals,lcc)
S3method(summary,lcc)
S3method(vcov,lcc)
export(is.lcc)
export(lcc)
export(lccPlot)
export(time_lcc)
import(ggplot2)
importFrom(doRNG,"%dorng%")
importFrom(doSNOW,registerDoSNOW)
importFrom(foreach,"%dopar%")
importFrom(foreach,foreach)
importFrom(gdata,rename.vars)
importFrom(grDevices,as.graphicsAnnot)
importFrom(grDevices,dev.flush)
importFrom(grDevices,dev.hold)
importFrom(grDevices,dev.interactive)
importFrom(grDevices,devAskNewPage)
importFrom(grDevices,extendrange)
importFrom(grDevices,n2mfrow)
importFrom(graphics,abline)
importFrom(graphics,boxplot)
importFrom(graphics,mtext)
importFrom(graphics,panel.smooth)
importFrom(graphics,par)
importFrom(graphics,plot)
importFrom(graphics,points)
importFrom(graphics,strheight)
importFrom(graphics,text)
importFrom(graphics,title)
importFrom(grid,grid.layout)
importFrom(grid,pushViewport)
importFrom(hnp,hnp)
importFrom(nlme,fixef)
importFrom(nlme,getVarCov)
importFrom(nlme,lme)
importFrom(nlme,lmeControl)
importFrom(nlme,pdSymm)
importFrom(nlme,ranef)
importFrom(parallel,makeCluster)
importFrom(parallel,stopCluster)
importFrom(stats,AIC)
importFrom(stats,BIC)
importFrom(stats,asOneSidedFormula)
importFrom(stats,coef)
importFrom(stats,cor)
importFrom(stats,cov)
importFrom(stats,fitted)
importFrom(stats,formula)
importFrom(stats,logLik)
importFrom(stats,model.matrix)
importFrom(stats,na.omit)
importFrom(stats,nobs)
importFrom(stats,pchisq)
importFrom(stats,pf)
importFrom(stats,predict)
importFrom(stats,pt)
importFrom(stats,qnorm)
importFrom(stats,quantile)
importFrom(stats,resid)
importFrom(stats,residuals)
importFrom(stats,sd)
importFrom(stats,terms)
importFrom(stats,var)
importFrom(stats,vcov)
importFrom(utils,capture.output)
importFrom(utils,head)
importFrom(utils,setTxtProgressBar)
importFrom(utils,tail)
importFrom(utils,txtProgressBar)
