# Supplementary material for: lcc: an R package to estimate the concordance correlation, Pearson correlation and accuracy over time
Source: PeerJ. 2020 Sep 17;8:e9850. doi: 10.7717/peerj.9850 (PMC7502249; doi:10.7717/peerj.9850)
Supplement: Supplemental Information 6 [file peerj-08-9850-s006.gz › lcc/man/anova.lcc.Rd]

% Generated by roxygen2: do not edit by hand
% Please edit documentation in R/methods.R
\name{anova.lcc}
\alias{anova.lcc}
\title{Compare Likelihoods of Fitted Models from an \code{lcc}
  Object}
\usage{
\method{anova}{lcc}(object, ..., test, type, adjustSigma,
  verbose)
}
\arguments{
\item{object}{an object inheriting from class \code{lcc} or \code{lme},
representing a fitted longitudinal concordance correlation
function.}

\item{...}{other optional fitted model objects inheriting from
classes "lcc", or "lme".}

\item{test}{an optional logical value controlling whether likelihood
ratio tests should be used to compare the fitted models
represented by object and the objects in \code{...}. Defaults to
TRUE.}

\item{type}{an optional character string specifying the type of sum
of squares to be used in F-tests for the terms in the model. If
\code{sequential}, the sequential sum of squares obtained by
including the terms in the order they appear in the model is used;
else, if \code{marginal}, the marginal sum of squares obtained by
deleting a term from the model at a time is used. This argument is
only used when a single fitted object is passed to the
function. Partial matching of arguments is used, so only the first
character needs to be provided. Defaults to \code{sequential}.}

\item{adjustSigma}{an optional logical value. If \code{TRUE} and the
estimation method used to obtain object was maximum likelihood,
the residual standard error is multiplied by sqrt(nobs/(nobs -
npar)), converting it to a REML-like estimate. This argument is
only used when a single fitted object is passed to the
function. Default is \code{TRUE}.}

\item{verbose}{an optional logical value. If \code{TRUE}, the
calling sequences for each fitted model object are printed with
the rest of the output, being omitted if \code{verbose =
FALSE}. Defaults to \code{FALSE}.}
}
\description{
If just one \code{lcc} model object is declared, a data
  frame with the numerator degrees of freedom, denominator degrees
  of freedom, F-values, and P-values for the fixed terms in the
  model. Otherwise, when multiple \code{lcc} fitted objects are
  being compared, a data frame with the degrees of freedom, the
  (restricted) log-likelihood, the Akaike Information Criterion
  (AIC), and the Bayesian Information Criterion (BIC) of each object
  is returned.
}
\details{
This function is an adaptation from the
  \code{\link{anova.lme}}. For more details see methods for
  \code{\link{nlme}}.
}
\examples{
\dontrun{
## Testing random effects
fm1.aov <- lcc(data = hue, subject = "Fruit", resp = "H_mean",
               method = "Method", time = "Time", qf = 2, qr = 1)
fm2.aov <- update(fm1.aov,  qr = 2)
anova(fm1.aov, fm2.aov)
}

\dontrun{
# Testing fixed effects
fm3.aov <- update(fm2.aov,  REML = FALSE)
fm4.aov <- update(fm2.aov,  REML = FALSE,  qf = 3)
anova(fm3.aov, fm4.aov)
}

\dontrun{
# Comparing the 3 lcc models
fm5.aov <- update(fm2.aov,  var.class = varExp, weights.form = "time")
anova(fm1.aov, fm2.aov, fm5.aov)
}

}
\seealso{
\code{\link[lcc]{lcc}}, \code{\link{summary.lcc}}
}
\author{
Thiago de Paula Oliveira,
  \email{thiago.paula.oliveira@usp.br}
}
