# Supplementary material for: lcc: an R package to estimate the concordance correlation, Pearson correlation and accuracy over time
Source: PeerJ. 2020 Sep 17;8:e9850. doi: 10.7717/peerj.9850 (PMC7502249; doi:10.7717/peerj.9850)
Supplement: Supplemental Information 6 [file peerj-08-9850-s006.gz › lcc/man/bootstrapSamples.Rd]

% Generated by roxygen2: do not edit by hand
% Please edit documentation in R/lccBootstrap.R
\name{bootstrapSamples}
\alias{bootstrapSamples}
\title{Internal functions to estimate fixed effects and variance
  components.}
\description{
This is an internally called functions used to estimate
  fixed effects and variance components for each bootstrap sample.
}
\author{
Thiago de Paula Oliveira,
  \email{thiago.paula.oliveira@usp.br}
}
\keyword{internal}
