# Supplementary material for: lcc: an R package to estimate the concordance correlation, Pearson correlation and accuracy over time
Source: PeerJ. 2020 Sep 17;8:e9850. doi: 10.7717/peerj.9850 (PMC7502249; doi:10.7717/peerj.9850)
Supplement: Supplemental Information 6 [file peerj-08-9850-s006.gz › lcc/man/lcc.Rd]

% Generated by roxygen2: do not edit by hand
% Please edit documentation in R/lcc.R
\name{lcc}
\alias{lcc}
\title{Longitudinal Concordance Correlation (LCC) Estimated by Fixed
  Effects and Variance Components using a Polynomial Mixed-Effects
  Regression Model}
\usage{
lcc(data, resp, subject, method, time, interaction, qf,
    qr, covar, gs, pdmat, var.class, weights.form, time_lcc, ci,
    percentileMet, alpha, nboot, show.warnings, components,
    REML, lme.control,  numCore)
}
\arguments{
\item{data}{an object of class \code{data.frame}.}

\item{resp}{character string. Name of the response variable in the
data set.}

\item{subject}{character string. Name of the subject variable in the
data set.}

\item{method}{character string. Name of the method variable in the
data set. The first level of method is used as the gold-standard
method.}

\item{time}{character string. Name of the time variable in the data
set.}

\item{interaction}{an option to estimate the interaction effect
between \code{method} and \code{time}. If \code{TRUE}, the
default, interaction effect is estimated. If \code{FALSE} only the
main effects of time and method are estimated.}

\item{qf}{an integer specifying the degree time polynomial trends,
normally 1, 2 or 3. (Degree 0 is not allowed). Default is
\code{qf=1}}

\item{qr}{an integer specifying random effects terms to account for
subject-to-subject variation.  Note that \code{qr=0} specifies a
random intercept (form \code{~ 1|subject}); \code{qr=1} specifies
random intercept and slope (form \code{~ time|subject}). If
\code{qr=qf=q}, with \eqn{q \ge 1}, random effects at subject
level are added to all terms of the time polynomial regression
(form \code{~ poly(time, q, raw = TRUE)|subject}). Default is
\code{qr=0}.}

\item{covar}{character vector. Name of the covariates to be included
in the model as fixed effects. Default to \code{NULL}, never
include.}

\item{gs}{character string. Name of method level which represents
the gold-standard. Default is the first level of method.}

\item{pdmat}{standard classes of positive-definite matrix structures
defined in the \code{\link[nlme]{pdClasses}} function. The
different positive-definite matrices structures available in the
\code{lcc} function are \code{pdSymm}, the default,
\code{pdLogChol}, \code{pdDiag}, \code{pdIdent},
\code{pdCompSymm}, and \code{pdNatural}.}

\item{var.class}{standard classes of variance functions to model the
variance structure of within-group errors using covariates, see
\code{\link[nlme]{varClasses}}. Default to \code{NULL}, correspond
to homoscedastic within-group errors. Available standard classes:
\describe{ \item{\code{varIdent}:}{allows different variances
according to the levels of the stratification variable.}
\item{\code{varExp}:}{exponential function of the variance
covariate; see \code{\link[nlme]{varExp}}.}}}

\item{weights.form}{character string. An one-sided formula
specifying a variance covariate and, optionally, a grouping factor
for the variance parameters in the \code{var.class}. If
\code{var.class=varIdent}, the option ``method'', form
\code{~1|method} or ``time.ident'', form \code{~1|time}, must be
used in the \code{weights.form} argument. If
\code{var.class=varExp}, the option ``time'', form \code{~time},
or ``both'', form \code{~time|method}, must be used in the
\code{weights.form} argument.}

\item{time_lcc}{regular sequence for time variable merged with
  specific or experimental time values used for LCC, LPC, and LA
  predictions. Default is \code{NULL}. The list may contain the
  following components: \describe{ \item{\code{time}:}{a vector of
  specific or experimental time values of given length. The
  experimental time values are used as default.  }
  \item{\code{from}:}{the starting (minimum) value of time
  variable.}

\item{\code{to}:}{the end (maximum) value of time variable.}

\item{\code{n}:}{an integer specifying the desired length of the
sequence. Generally, \code{n} between 30 and 50 is adequate.}  }}

\item{ci}{an optional non-parametric boostrap confidence interval
calculated for the LCC, LPC and LA statistics. If \code{TRUE}
confidence intervals are calculated and printed in the
output. Default is \code{FALSE}.}

\item{percentileMet}{an optional method for calculating the
non-parametric bootstrap intervals. If \code{FALSE}, the default,
is the normal approximation method. If \code{TRUE}, the percentile
method is used instead.}

\item{alpha}{significance level. Default is 0.05.}

\item{nboot}{an integer specifying the number of bootstrap
samples. Default is 5,000.}

\item{show.warnings}{an optional argument that shows the number of
convergence errors in the bootstrap samples. If \code{TRUE} shows
in which bootstrap sample the error occurred. If \code{FALSE}, the
default, shows the total number of convergence errors.}

\item{components}{an option to print LPC and LA statistics. If
\code{TRUE} the estimates and confidence intervals for LPC and LA
are printed in the output. If \code{FALSE}, the default, provides
estimates and confidence interval only for the LCC statistic.}

\item{REML}{if \code{TRUE}, the default, the model is fit by
maximizing the restricted log-likelihood. If \code{FALSE} the
log-likelihood is maximized.}

\item{lme.control}{a list of control values for the estimation
algorithm to replace the default values of the function
\code{\link[nlme]{lmeControl}} available in the \code{\link{nlme}}
package. Defaults to an empty list. The returned list is used as
the control argument for the \code{lme} function.}

\item{numCore}{number of cores used in parallel during bootstrapping
computation. Default is 1.}
}
\value{
an object of class lcc. The output is a list with the
  following components: \item{model}{summary of the polynomial
  mixed-effects regression model.} \item{Summary.lcc}{fitted values
  for the  LCC  or LCC, LPC and LA (if \code{components=TRUE});
  concordance correlation coefficient (CCC) between methods for each
  level of \code{time} as sampled values, and the CCC between
  mixed-effects model predicted values and observed values from data
  as goodness of fit (gof)}
  \item{data}{the input dataset.}
}
\description{
The \code{lcc} function gives fitted values and
  non-parametric bootstrap confidence intervals for LCC,
  longitudinal Pearson correlation (LPC), and longitudinal accuracy
  (LA) statistics. These statistics can be estimated using different
  structures for the variance-covariance matrix for random effects
  and variance functions to model heteroscedasticity among the
  within-group errors using or not the time as a covariate.
}
\examples{
data(hue)
## Second degree polynomial model with random intercept, slope and
## quadratic term
fm1 <- lcc(data = hue, subject = "Fruit", resp = "H_mean",
           method = "Method", time = "Time", qf = 2, qr = 2)
print(fm1)
summary(fm1)
summary(fm1, type="model")
lccPlot(fm1) +
 ylim(0,1) +
 geom_hline(yintercept = 1, linetype = "dashed") +
 scale_x_continuous(breaks = seq(1,max(hue$Time),2))

## Estimating longitudinal Pearson correlation and longitudinal
#accuracy
fm2 <- update(fm1, components = TRUE)
summary(fm2)
lccPlot(fm2) +
 ylim(0,1) +
 geom_hline(yintercept = 1, linetype = "dashed") +
 scale_x_continuous(breaks = seq(1,max(hue$Time),2)) +
 theme_bw()

\dontrun{
## A grid of points as the Time variable for prediction
fm3 <- update(fm2, time_lcc = list(from = min(hue$Time),
           to = max(hue$Time), n=40))
summary(fm3)
lccPlot(fm3) +
 ylim(0,1) +
 geom_hline(yintercept = 1, linetype = "dashed") +
 scale_x_continuous(breaks = seq(1,max(hue$Time),2)) +
 theme_bw()
}

## Including an exponential variance function using time as a
#covariate.
fm4 <- update(fm2,time_lcc = list(from = min(hue$Time),
              to = max(hue$Time), n=30), var.class=varExp,
              weights.form="time")
summary(fm4,  type="model")
fitted(fm4)
fitted(fm4, type = "lpc")
fitted(fm4, type = "la")
lccPlot(fm4) +
 geom_hline(yintercept = 1, linetype = "dashed")
lccPlot(fm4, type = "lpc") +
 geom_hline(yintercept = 1, linetype = "dashed")
lccPlot(fm4, type = "la") +
 geom_hline(yintercept = 1, linetype = "dashed")

\dontrun{
## Non-parametric confidence interval with 500 bootstrap samples
fm5 <- update(fm1, ci = TRUE, nboot = 500)
summary(fm5)
lccPlot(fm5) +
 geom_hline(yintercept = 1, linetype = "dashed")
}

## Considering three methods of color evaluation
\dontrun{
data(simulated_hue)
attach(simulated_hue)
fm6 <- lcc(data = simulated_hue, subject = "Fruit",
           resp = "Hue", method = "Method", time = "Time",
           qf = 2, qr = 1, components = TRUE,
           time_lcc = list(n=50, from=min(Time), to=max(Time)))
summary(fm6)
lccPlot(fm6, scales = "free")
lccPlot(fm6, type="lpc", scales = "free")
lccPlot(fm6, type="la", scales = "free")
detach(simulated_hue)
}

## Including an additional covariate in the linear predictor
## (randomized block design)
\dontrun{
data(simulated_hue_block)
attach(simulated_hue_block)
fm7 <- lcc(data = simulated_hue_block, subject = "Fruit",
           resp = "Hue", method = "Method",time = "Time",
           qf = 2, qr = 1, components = TRUE, covar = c("Block"),
           time_lcc = list(n=50, from=min(Time), to=max(Time)))
summary(fm7)
lccPlot(fm7, scales="free")
detach(simulated_hue_block)
}

## Testing interaction effect between time and method
fm8 <- update(fm1, interaction = FALSE)
anova(fm1, fm8)

\dontrun{
## Using parallel computing with 3 cores, and a set.seed(123)
to verify model reproducibility.
set.seed(123)
fm9 <- lcc(data = hue, subject = "Fruit", resp = "H_mean",
              method = "Method", time = "Time", qf = 2, qr = 2,
              ci=TRUE, nboot = 30, numCore = 3)

# Repeating same model with same set seed.
set.seed(123)
fm10 <- lcc(data = hue, subject = "Fruit", resp = "H_mean",
              method = "Method", time = "Time", qf = 2, qr = 2,
              ci=TRUE, nboot = 30, numCore = 3)

## Verifying if both fitted values and confidence intervals
are identical
identical(fm9$Summary.lcc$fitted,fm10$Summary.lcc$fitted)
}

}
\references{
Lin, L. A Concordance Correlation Coefficient to
  Evaluate Reproducibility. \emph{Biometrics}, 45, n. 1, 255-268,
  1989.

Oliveira, T.P.; Hinde, J.; Zocchi S.S. Longitudinal
  Concordance Correlation Function Based on Variance Components: An
  Application in Fruit Color Analysis. \emph{Journal of
  Agricultural, Biological, and Environmental Statistics}, v. 23,
  n. 2, 233–254, 2018.
}
\seealso{
\code{\link{summary.lcc}}, \code{\link{fitted.lcc}},
  \code{\link{print.lcc}}, \code{\link{lccPlot}},
  \code{\link{plot.lcc}}, \code{\link{coef.lcc}},
  \code{\link{ranef.lcc}}, \code{\link{vcov.lcc}},
  \code{\link{getVarCov.lcc}}, \code{\link{residuals.lcc}},
   \code{\link{AIC.lcc}}
}
\author{
Thiago de Paula Oliveira,
  \email{thiago.paula.oliveira@usp.br}, Rafael de Andrade Moral, John Hinde
}
\keyword{ggplot2}
\keyword{nlme}
