# Supplementary material for: lcc: an R package to estimate the concordance correlation, Pearson correlation and accuracy over time
Source: PeerJ. 2020 Sep 17;8:e9850. doi: 10.7717/peerj.9850 (PMC7502249; doi:10.7717/peerj.9850)
Supplement: Supplemental Information 6 [file peerj-08-9850-s006.gz › lcc/man/lccInternal.Rd]

% Generated by roxygen2: do not edit by hand
% Please edit documentation in R/lcc_internal.R
\name{lccInternal}
\alias{lccInternal}
\title{Internal Function to Prepare \code{lcc} Objects}
\description{
This is an internally called function used to prepare
  \code{lcc} objects for calculate the longitudinal concordance
  correlation, longitudinal Pearson correlation, longitudinal bias
  corrector, and plotting
}
\author{
Thiago de Paula Oliveira,
  \email{thiago.paula.oliveira@usp.br} and Rafael de Andrade Moral,
  \email{rafael_moral@yahoo.com.br}
}
\keyword{internal}
