# Supplementary material for: lcc: an R package to estimate the concordance correlation, Pearson correlation and accuracy over time
Source: PeerJ. 2020 Sep 17;8:e9850. doi: 10.7717/peerj.9850 (PMC7502249; doi:10.7717/peerj.9850)
Supplement: Supplemental Information 6 [file peerj-08-9850-s006.gz › lcc/man/lccPlot.Rd]

% Generated by roxygen2: do not edit by hand
% Please edit documentation in R/plotmethod_lcc.R
\name{lccPlot}
\alias{lccPlot}
\title{Plot Fitted Curves from an \code{lcc} Object.}
\usage{
lccPlot(obj, type, control, ...)
}
\arguments{
\item{obj}{an object inheriting from class "lcc", representing a
fitted lcc model.}

\item{type}{character string. If \code{type = "lcc"}, the output is
the LCC plot; if \code{type = "lpc"}, the output is the LPC plot;
and if \code{type = "la"} the output is the LA plot. Types "lpc"
and "la" are available only if \code{components = TRUE}.}

\item{control}{a list of control values or character strings
  returned by the function \code{\link{plotControl}}. Defaults to an
  empty list.  The list may contain the following components:
  \describe{ \item{\code{shape}:}{draw points considering a shape
  parameter. Possible shape values are the numbers 0 to 25, and 32
  to 127; see
  \code{\link[ggplot2]{aes_linetype_size_shape}}. Default is
  \code{1}.}

\item{\code{colour}:}{specification for lines color. Default is
\code{"black"}.}

\item{\code{size}:}{specification for lines size. Should be
specified with a numerical value (in millimetres); see
\code{\link[ggplot2]{aes_linetype_size_shape}}. Default is
\code{0.5}.}

\item{\code{xlab}:}{title for the \code{x} axis.  Default is
\code{"Time"}.}

\item{\code{ylab}:}{title for the \code{y} axis. Default is "LCC",
"LPC", or "LA"}

\item{\code{scale_y_continuous}:}{numeric vector of length two
providing limits of the scale. Default is
\code{c(0,1)}.}

\item{\code{all.plot}:}{\code{viewport} functions for the \code{lcc}
class. If \code{TRUE}, the default, returns an object created by the
\code{\link[grid]{viewport}} function with multiple plots on a
single page. If \code{FALSE} returns a single
\code{\link[ggplot2]{ggplot}} object by different pages using the
\code{\link[gridExtra]{marrangeGrob}} function.}}}

\item{...}{arguments to be passed to
\code{\link[ggplot2]{facet_wrap}} function}
}
\description{
A plot of predictions versus the time covariate is
  generated. Predicted values are joined by lines while sampled
  observations are represented by circles. If the argument
  \code{components=TRUE} is considered in the \code{lcc} object,
  single plots of each statistics are returned on differents pages.
}
\examples{

data(hue)
## Second degree polynomial model with random intercept, slope and
## quadratic term
fm1<-lcc(data = hue, subject = "Fruit", resp = "H_mean",
         method = "Method", time = "Time", qf = 2, qr = 2,
         components=TRUE)
lccPlot(fm1, type="lcc")
lccPlot(fm1, type="lpc")
lccPlot(fm1, type="la")

## Using themes of ggplot2 package
lccPlot(fm1, type = "lpc")+
 ylim(0,1) +
 geom_hline(yintercept = 1, linetype = "dashed") +
 scale_x_continuous(breaks = seq(1,max(hue$Time),2))+
 theme_bw() +
 theme(legend.position = "none", aspect.ratio = 1,
  axis.line.x = element_line(color="black", size = 0.5),
  axis.line.y = element_line(color="black", size = 0.5),
  axis.title.x = element_text(size=14),
  axis.title.y = element_text(size=14),
  axis.text.x = element_text(size = 14, face = "plain"),
  axis.text.y = element_text(size = 14, face = "plain"))

## Using the key (+) to constructing sophisticated graphics
lccPlot(fm1, type="lcc") +
 scale_y_continuous(limits=c(-1, 1)) +
 labs(title="My title",
 y ="Longitudinal Concordance Correlation",
 x = "Time (Days)")

## Runing all.plots = FALSE and saving plots as pdf
\dontrun{
data(simulated_hue_block)
attach(simulated_hue_block)
fm2<-lcc(data = simulated_hue_block, subject = "Fruit",
         resp = "Hue", method = "Method",time = "Time",
         qf = 2, qr = 1, components = TRUE, covar = c("Block"),
         time_lcc = list(n=50, from=min(Time), to=max(Time)))
ggsave("myplots.pdf",
       lccPlot(fm2, type="lcc", scales = "free"))
}

}
\references{
Lin, L. A Concordance Correlation Coefficient to
  Evaluate Reproducibility. \emph{Biometrics}, 45, n. 1, 255-268,
  1989.

Oliveira, T.P.; Hinde, J.; Zocchi S.S. Longitudinal
  Concordance Correlation Function Based on Variance Components: An
  Application in Fruit Color Analysis. \emph{Journal of
  Agricultural, Biological, and Environmental Statistics}, v. 23,
  n. 2, 233–254, 2018.
}
\seealso{
\code{\link[lcc]{lcc}}.
}
\author{
Thiago de Paula Oliveira, \email{thiago.paula.oliveira@usp.br}
}
