# Supplementary material for: lcc: an R package to estimate the concordance correlation, Pearson correlation and accuracy over time
Source: PeerJ. 2020 Sep 17;8:e9850. doi: 10.7717/peerj.9850 (PMC7502249; doi:10.7717/peerj.9850)
Supplement: Supplemental Information 6 [file peerj-08-9850-s006.gz › lcc/man/lccSummary.Rd]

% Generated by roxygen2: do not edit by hand
% Please edit documentation in R/lccSummary.R
\name{lccSummary}
\alias{lccSummary}
\title{Internal Function to Summarize Fitted and Sampled Values for
  \code{lcc} Objects}
\description{
This is an internally called function used to summarize
  fitted and sampled values, and the concordance correlation
  coefficient between them for \code{lcc} objects.
}
\author{
Thiago de Paula Oliveira, \email{thiago.paula.oliveira@usp.br}
}
\keyword{internal}
