# Supplementary material for: lcc: an R package to estimate the concordance correlation, Pearson correlation and accuracy over time
Source: PeerJ. 2020 Sep 17;8:e9850. doi: 10.7717/peerj.9850 (PMC7502249; doi:10.7717/peerj.9850)
Supplement: Supplemental Information 6 [file peerj-08-9850-s006.gz › lcc/man/plot_lpc.Rd]

% Generated by roxygen2: do not edit by hand
% Please edit documentation in R/plot_lpc.R
\name{plot_lpc}
\alias{plot_lpc}
\title{Internal function to prepare the
  \code{\link[lcc]{plotBuilder_lpc}} function.}
\description{
This is an internally called functions used to prepare
  the \code{\link[lcc]{plotBuilder_lpc}} function.
}
\author{
Thiago de Paula Oliveira, \email{thiago.paula.oliveira@usp.br}
}
\keyword{internal}
