# Supplementary material for: lcc: an R package to estimate the concordance correlation, Pearson correlation and accuracy over time
Source: PeerJ. 2020 Sep 17;8:e9850. doi: 10.7717/peerj.9850 (PMC7502249; doi:10.7717/peerj.9850)
Supplement: Supplemental Information 6 [file peerj-08-9850-s006.gz › lcc/man/print.summary.lcc.Rd]

% Generated by roxygen2: do not edit by hand
% Please edit documentation in R/methods.R
\name{print.summary.lcc}
\alias{print.summary.lcc}
\title{Print the Summary of an \code{lcc} Object}
\usage{
\method{print}{summary.lcc}(x, verbose, digits, ...)
}
\arguments{
\item{x}{an object inheriting from class
\code{\link[lcc]{summary.lcc}}, representing a fitted longitudinal
concordance correlation function.}

\item{verbose}{an optional logical value used to control the amount
of printed output when \code{type = "model"}. Defaults to
\code{FALSE}}

\item{digits}{a non-null value for \code{digits} specifies the
minimum number of significant digits to be printed in values. The
default, \code{NULL}.}

\item{...}{further arguments passed to \code{\link{print}}.}
}
\description{
Information summarizing the fitted longitudinal
  concordance correlation is printed. This includes the AIC, BIC,
  and log-likelihood at convergence. If \code{type = "lcc"}, prints
  the fitted values while \code{type = "model"} prints the fixed
  effects estimates and their standard errors, standard deviations,
  correlations for the random effects, within-group correlation, and
  variance function parameters.
}
\examples{
\dontrun{
## Second degree polynomial model with random intercept, slope and
## quadratic term
fm1<-lcc(data = hue, subject = "Fruit", resp = "H_mean",
         method = "Method", time = "Time", qf = 2, qr = 2)
print(summary(fm1, type="model"))
}

}
\seealso{
\code{\link{summary.lcc}}, \code{\link{lccPlot}},
  \code{\link[lcc]{lcc}}
}
\author{
Thiago de Paula Oliveira,
  \email{thiago.paula.oliveira@usp.br}
}
